# Supplementary material for: Loss-of-Function Variants in SUPT5H as Modifying Factors in Beta-Thalassemia
Source: Int J Mol Sci. 2024 Aug 16;25(16):8928. doi: 10.3390/ijms25168928 (PMC11354595; doi:10.3390/ijms25168928)
Supplement: Supplementary file 1 [file ijms-25-08928-s001.zip]

Archive with 1 entries (1 files):
- ijms-3114481-supplementary.pdf
